# Supplementary material for: Characteristics and phylogenetic analysis of the complete chloroplast genome of Mesembryanthemum cordifolium L. F. (Aizoaceae)
Source: Mitochondrial DNA B Resour. 2024 Sep 24;9(9):1258–62. doi: 10.1080/23802359.2024.2398180 (PMC11423526; doi:10.1080/23802359.2024.2398180)
Supplement: Supplementary tables.xlsx [file TMDN_A_2398180_SM3834.xlsx]

## Sheet: Supplementary table 1
Supplementary table 1. Genes containing introns and their length in M. cordifolium.
Genes	Strand	Gene length		Length	ExonI	IntronI	ExonII	IntronII	ExonIII
		Start	End
atpF	reverse	11741	13056	1316	145	764	407
clpP	reverse	71403	73503	2101	71	900	297	607	226
ndhA	reverse	120458	122620	2163	553	1071	539
ndhB	reverse	95112	97312	2201	824	599	778
ndhB	forward	142115	144315	2201	824	599	778
rpoC1	reverse	20632	23442	2811	430	756	1625
rps16	reverse	4977	6126	1150	46	904	200
trnA-UGC	forward	103432	104327	896	37	823	36
trnA-UGC	reverse	135100	135995	896	37	823	36
trnI-GAU	forward	102343	103361	1019	32	947	40
trnI-GAU	reverse	136066	137084	1019	32	947	40
trnK-UUU	reverse	1775	4369	2595	37	2523	35
trnL-UAA	forward	48386	49022	637	35	552	50
trnS-CGA	forward	9089	9864	776	31	685	60
ycf3	reverse	43370	45415	2046	126	772	231	764	153

## Sheet: Supplementary table 2
Supplementary table 2. Simple sequence repeats types, size, and Region in M. cordifolium.
SSR type	SSR	size	start	end	Region
c	(T)10aatcatcagggactcccaagcacacgaattctct(A)10	54	1593	1646	LSC
p1	(A)11	11	1839	1849	LSC
c	(A)11tagacacctcggggacaggtaaattcatcagtggactctctatttttttccatctaa(T)10	78	3702	3779	LSC
p1	(A)10	10	5366	5375	LSC
p1	(A)14	14	7925	7938	LSC
p2	(AT)6	12	8445	8456	LSC
p1	(A)17	17	8579	8595	LSC
p1	(A)14	14	8851	8864	LSC
p1	(A)14	14	13723	13736	LSC
p1	(A)10	10	14360	14369	LSC
p1	(T)11	11	16069	16079	LSC
p1	(T)11	11	18295	18305	LSC
p1	(A)13	13	22770	22782	LSC
p1	(T)10	10	26036	26045	LSC
p1	(T)12	12	30105	30116	LSC
p1	(T)11	11	33367	33377	LSC
p1	(C)12	12	37311	37322	LSC
p1	(T)10	10	42674	42683	LSC
p1	(T)13	13	43044	43056	LSC
p1	(T)13	13	44217	44229	LSC
p1	(A)10	10	45728	45737	LSC
p1	(A)15	15	48237	48251	LSC
p1	(A)11	11	50705	50715	LSC
p1	(T)14	14	51428	51441	LSC
p1	(T)13	13	52592	52604	LSC
p1	(T)12	12	58480	58491	LSC
c	(A)14gagattcgatattttttaatagaactcatgtttgatagaaatattcgatcacatagagtcgacgaacgcaacaggttcgttaacaatttatagatg(A)11	121	62457	62577	LSC
c	(A)11(G)10	21	65089	65109	LSC
p1	(A)12	12	65330	65341	LSC
p1	(T)10	10	65730	65739	LSC
p1	(A)10	10	65934	65943	LSC
p1	(A)10	10	66727	66736	LSC
p1	(T)14	14	67345	67358	LSC
p1	(T)14	14	68021	68034	LSC
p1	(T)12	12	69815	69826	LSC
p1	(T)11	11	70525	70535	LSC
p1	(T)13	13	71966	71978	LSC
p1	(A)12	12	73624	73635	LSC
p1	(T)10	10	75573	75582	LSC
p1	(T)10	10	78298	78307	LSC
p1	(T)16	16	79627	79642	LSC
p1	(T)11	11	80985	80995	LSC
p1	(A)11	11	82133	82143	LSC
p1	(T)11	11	82579	82589	LSC
p1	(T)10	10	83863	83872	LSC
p1	(T)11	11	99932	99942	IR
p1	(A)13	13	107940	107952	IR
p1	(T)11	11	108341	108351	IR
p1	(A)11	11	113310	113320	SSC
p1	(T)13	13	113618	113630	SSC
c	(T)10atgataagaacgattatgttgaccataaacatagtactttttgtttgaaaaatatatatagaagatttcatctactttttagtcta(T)12	108	114020	114127	SSC
p1	(A)11	11	114582	114592	SSC
p1	(T)19	19	114930	114948	SSC
p1	(A)10	10	121148	121157	SSC
p1	(T)12	12	127427	127438	SSC
p1	(A)11	11	131076	131086	IR
p1	(T)13	13	131475	131487	IR
p1	(A)11	11	139485	139495	IR

## Sheet: Supplementary table 3
Supplementary table 3. Types and the number of identified SSR motifs in M. cordifolium chloroplast genome.
Repeats	5	6	7	8	9	10	11	12	13	14	15	16	17	18	19	Total
A	-	-	-	-	-	7	10	2	2	4	1		1			27
C	-	-	-	-	-			1								1
G	-	-	-	-	-	1										1
T	-	-	-	-	-	9	8	5	6	3		1			1	33
AT	-	1														1

## Sheet: Supplementary table 4
Supplementary table 4. Frequency of complementary simple sequence repeats in M. cordifolium chloroplast genome.
Repeats	5	6	7	8	9	10	11	12	13	14	15	16	17	18	19	Total
A/T	-	-	-	-	-	16	18	7	8	7	1	1	1		1	60
C/G	-	-	-	-	-	1		1								2
AT/AT	-	1														1
